# Supplementary material for: Discovery and Characterization of the ddx41 Gene in Atlantic Salmon: Evolutionary Implications, Structural Functions, and Innate Immune Responses to Piscirickettsia salmonis and Renibacterium salmoninarum Infections
Source: Int J Mol Sci. 2024 Jun 8;25(12):6346. doi: 10.3390/ijms25126346 (PMC11204154; doi:10.3390/ijms25126346)
Supplement: Supplementary file 1 [file ijms-25-06346-s001.zip]

Archive with 1 entries (1 files):
- ijms-2992963-supplementary.pdf
